# Supplementary material for: Modeling RNA duplex dynamics with Gibbs sampling enhances base-pair prediction accuracy and reveals structural activity profiles
Source: NAR Genom Bioinform. 2025 Jul 17;7(3):lqaf099. doi: 10.1093/nargab/lqaf099 (PMC12267985; doi:10.1093/nargab/lqaf099)
Supplement: lqaf099_Supplemental_Files [file lqaf099_supplemental_files.zip]

Archive with 2 entries (2 files):
- MC-DuplexFold_SuppMat.zip
- MC_DuplexFold_SuppMat.pdf
